# Supplementary material for: The defect scheelite-type lanthanum(III) ortho-oxidomolybdate(VI) La0.667[MoO4]
Source: Acta Crystallogr Sect E Struct Rep Online. 2013 Jan 16;69(Pt 2):i7. doi: 10.1107/S1600536813000731 (PMC3569171; doi:10.1107/S1600536813000731)
Supplement: Supplementary file 1 [file e-69-000i7-sup1.cif]

##############################################################################
#                                                                            #
# This CIF contains the data in a paper accepted for publication in          #
# Acta Crystallographica Section E. It conforms to the requirements of       #
# Notes for Authors for Acta Crystallographica Section E, and has been       #
# peer reviewed under the auspices of the IUCr Commission on Journals.       #
#                                                                            #
# Full details of the Crystallographic Information File format               #
# are given in the paper "The Crystallographic Information File (CIF):       #
# a New Standard Archive File for Crystallography" by S. R. Hall, F. H.      #
# Allen and I. D. Brown [Acta Cryst. (1991), A47, 655-685].                  #
#                                                                            #
# The current version of the core CIF dictionary is obtainable from          #
# ftp://ftp.iucr.org/pub/cif_core.dic.                                       #
#                                                                            #
# Software is freely available for graphical display of the structure(s)     #
# in this CIF. For information consult the CIF software page                 #
# http://www.iucr.org/resources/cif/software.                                #
#                                                                            #
# This file may be used for bona fide research purposes within the           #
# scientific community so long as proper attribution is given to the journal # 
# article from which it was obtained.                                        #
#                                                                            #
##############################################################################
data_I
_audit_creation_method     SHELXL-97
_publ_contact_author_name     'Ingo Hartenbach'
_publ_contact_author_address
;
Institut f\"ur Anorganische Chemie, Universit\"at Stuttgart
Pfaffenwaldring 55
70569 Stuttgart, Germany
;
_publ_contact_author_email     hartenbach@iac.uni-stuttgart.de
_publ_contact_author_fax     +49711/685-54254
_publ_contact_author_phone     +49711/685-64254
_publ_section_title
;
The defect scheelite-type lanthanum(III) <i>ortho</i>-oxidomolybdate(VI)
La~0.667~[MoO~4~]
;
loop_
    _publ_author_name
    _publ_author_address
    'Schustereit, Tanja'
;
Institut f\"ur Anorganische Chemie, Universit\"at Stuttgart
Pfaffenwaldring 55
70569 Stuttgart, Germany
;
    'Schleid, Thomas'
;
Institut f\"ur Anorganische Chemie, Universit\"at Stuttgart
Pfaffenwaldring 55
70569 Stuttgart, Germany
;
    'Hartenbach, Ingo'
;
Institut f\"ur Anorganische Chemie, Universit\"at Stuttgart
Pfaffenwaldring 55
70569 Stuttgart, Germany
;
_chemical_name_systematic
;
Lanthanum(III) <i>ortho</i>-tetraoxidomolybdate(VI)
;
_chemical_name_common     'lanthanum(III) molybdate(VI)'
_chemical_formula_moiety     ?
_chemical_formula_sum     'La0.667 Mo O4'
_chemical_formula_structural     'La0.667 [Mo O4]'
_chemical_formula_iupac     'La0.667 [Mo O4]'
_chemical_formula_weight     252.59
_chemical_melting_point     ?
_symmetry_cell_setting     tetragonal
_symmetry_space_group_name_H-M     'I 41/a'
_symmetry_space_group_name_hall     '-I 4ad'
loop_
    _symmetry_equiv_pos_as_xyz
    'x, y, z'
    '-x+1/2, -y, z+1/2'
    '-y+3/4, x+1/4, z+1/4'
    'y+3/4, -x+3/4, z+3/4'
    'x+1/2, y+1/2, z+1/2'
    '-x+1, -y+1/2, z+1'
    '-y+5/4, x+3/4, z+3/4'
    'y+5/4, -x+5/4, z+5/4'
    '-x, -y, -z'
    'x-1/2, y, -z-1/2'
    'y-3/4, -x-1/4, -z-1/4'
    '-y-3/4, x-3/4, -z-3/4'
    '-x+1/2, -y+1/2, -z+1/2'
    'x, y+1/2, -z'
    'y-1/4, -x+1/4, -z+1/4'
    '-y-1/4, x-1/4, -z-1/4'
_cell_length_a     5.3599(3)
_cell_length_b     5.3599(3)
_cell_length_c     11.9425(7)
_cell_angle_alpha     90.00
_cell_angle_beta     90.00
_cell_angle_gamma     90.00
_cell_volume     343.09(3)
_cell_formula_units_Z     4
_cell_measurement_reflns_used     1769
_cell_measurement_theta_min     0.41
_cell_measurement_theta_max     30.51
_cell_measurement_temperature     293(2)
_cell_special_details     .
_exptl_crystal_description     irregular
_exptl_crystal_colour     colourless
_exptl_crystal_size_max     0.106
_exptl_crystal_size_mid     0.081
_exptl_crystal_size_min     0.063
_exptl_crystal_density_diffrn     4.890
_exptl_crystal_density_method     'not measured'
_exptl_crystal_F_000     448
_exptl_absorpt_coefficient_mu     11.737
_exptl_absorpt_correction_type     numerical
_exptl_absorpt_process_details     '(X-SHAPE; Stoe & Cie, 1995)'
_exptl_absorpt_correction_T_min     0.291
_exptl_absorpt_correction_T_max     0.480
_diffrn_ambient_temperature     293(2)
_diffrn_radiation_type     MoK\a
_diffrn_radiation_wavelength     0.71073
_diffrn_radiation_source     'fine-focus sealed tube'
_diffrn_radiation_monochromator     graphite
_diffrn_measurement_device_type     'Nonius KappaCCD'
_diffrn_measurement_method     '\w and \f scans'
_diffrn_reflns_number     2577
_diffrn_reflns_av_R_equivalents     0.0463
_diffrn_reflns_av_sigmaI/netI     0.0223
_diffrn_reflns_theta_min     4.17
_diffrn_reflns_theta_max     30.42
_diffrn_reflns_theta_full     30.42
_diffrn_measured_fraction_theta_max     1.000
_diffrn_measured_fraction_theta_full     1.000
_diffrn_reflns_limit_h_min     -7
_diffrn_reflns_limit_h_max     7
_diffrn_reflns_limit_k_min     -7
_diffrn_reflns_limit_k_max     7
_diffrn_reflns_limit_l_min     -16
_diffrn_reflns_limit_l_max     16
_refine_special_details
;
 Refinement of F^2^ against ALL reflections.  The weighted R-factor wR and
 goodness of fit S are based on F^2^, conventional R-factors R are based
 on F, with F set to zero for negative F^2^. The threshold expression of
 F^2^ > 2sigma(F^2^) is used only for calculating R-factors(gt) etc. and is
 not relevant to the choice of reflections for refinement.  R-factors based
 on F^2^ are statistically about twice as large as those based on F, and R-
 factors based on ALL data will be even larger.
;
_reflns_number_total     260
_reflns_number_gt     174
_reflns_threshold_expression     I>2sigma(I)
_refine_ls_structure_factor_coef     Fsqd
_refine_ls_matrix_type     full
_refine_ls_R_factor_all     0.0339
_refine_ls_R_factor_gt     0.0162
_refine_ls_wR_factor_gt     0.0289
_refine_ls_wR_factor_ref     0.0322
_refine_ls_goodness_of_fit_ref     0.982
_refine_ls_restrained_S_all     0.982
_refine_ls_number_reflns     260
_refine_ls_number_parameters     16
_refine_ls_number_restraints     0
_refine_ls_weighting_scheme     calc
_refine_ls_weighting_details
         'calc w=1/[\s^2^(Fo^2^)+(0.0079P)^2^+0.0000P] where P=(Fo^2^+2Fc^2^)/3'
_atom_sites_solution_primary     direct
_atom_sites_solution_secondary     difmap
_refine_ls_shift/su_max     0.000
_refine_ls_shift/su_mean     0.000
_refine_diff_density_max     0.405
_refine_diff_density_min     -0.366
_refine_ls_extinction_method     'SHELXL97 (Sheldrick, 2008)'
_refine_ls_extinction_coef     0.0082(5)
_refine_ls_extinction_expression
                                    Fc^*^=kFc[1+0.001xFc^2^\l^3^/sin(2\q)]^-1/4^
loop_
    _atom_type_symbol
    _atom_type_description
    _atom_type_scat_dispersion_real
    _atom_type_scat_dispersion_imag
    _atom_type_scat_source
    La La -0.2871 2.4523 'International Tables Vol C Tables 4.2.6.8 and 6.1.1.4'
    Mo Mo -1.6832 0.6857 'International Tables Vol C Tables 4.2.6.8 and 6.1.1.4'
    O O 0.0106 0.0060 'International Tables Vol C Tables 4.2.6.8 and 6.1.1.4'
_computing_data_collection     'COLLECT (Nonius, 1998)'
_computing_cell_refinement     'SCALEPACK (Otwinowski & Minor, 1997)'
_computing_data_reduction     'SCALEPACK and DENZO (Otwinowski & Minor, 1997)'
_computing_structure_solution     'SHELXS97 (Sheldrick, 2008)'
_computing_structure_refinement     'SHELXL97 (Sheldrick, 2008)'
_computing_molecular_graphics     'DIAMOND (Brandenburg, 2006)'
_computing_publication_material     'SHELXL97 (Sheldrick, 2008)'
loop_
    _atom_site_type_symbol
    _atom_site_label
    _atom_site_fract_x
    _atom_site_fract_y
    _atom_site_fract_z
    _atom_site_U_iso_or_equiv
    _atom_site_adp_type
    _atom_site_calc_flag
    _atom_site_refinement_flags
    _atom_site_occupancy
    _atom_site_symmetry_multiplicity
    _atom_site_disorder_assembly
    _atom_site_disorder_group
    La La 0.0000 0.2500 0.6250 0.01492(18) Uani d SP 0.6676(10) 4 . .
    Mo Mo 0.0000 0.2500 0.1250 0.01706(15) Uani d S 1 4 . .
    O O 0.1374(3) 0.0106(2) 0.20490(13) 0.0313(5) Uani d . 1 1 . .
loop_
    _atom_site_aniso_label
    _atom_site_aniso_U_11
    _atom_site_aniso_U_22
    _atom_site_aniso_U_33
    _atom_site_aniso_U_12
    _atom_site_aniso_U_13
    _atom_site_aniso_U_23
    La 0.0171(2) 0.0171(2) 0.0107(2) 0.000 0.000 0.000
    Mo 0.01534(18) 0.01534(18) 0.0205(2) 0.000 0.000 0.000
    O 0.0209(8) 0.0329(9) 0.0403(9) 0.0048(6) 0.0031(9) 0.0105(7)
_geom_special_details
;
 All esds (except the esd in the dihedral angle between two l.s. planes)
 are estimated using the full covariance matrix.  The cell esds are taken
 into account individually in the estimation of esds in distances, angles
 and torsion angles; correlations between esds in cell parameters are only
 used when they are defined by crystal symmetry.  An approximate (isotropic)
 treatment of cell esds is used for estimating esds involving l.s. planes.
;
loop_
    _geom_bond_atom_site_label_1
    _geom_bond_atom_site_label_2
    _geom_bond_site_symmetry_2
    _geom_bond_distance
    _geom_bond_publ_flag
    La O 8_444 2.5728(14) y
    La O 14_556 2.5728(14) ?
    La O 3_455 2.5728(14) ?
    La O 9_556 2.5728(14) ?
    La O 5_455 2.5766(14) ?
    La O 2 2.5766(14) y
    La O 16_556 2.5766(14) ?
    La O 11_666 2.5766(14) ?
    La La 9_566 4.01199(17) ?
    La La 13_556 4.01199(16) ?
    La La 13_456 4.01199(16) ?
    La La 9_556 4.01200(17) ?
    Mo O 15 1.7605(14) ?
    Mo O 6_454 1.7605(14) ?
    Mo O 12_666 1.7605(14) ?
    Mo O . 1.7606(14) y
    O La 9_556 2.5728(14) ?
    O La 5_544 2.5766(14) ?
loop_
    _geom_angle_atom_site_label_1
    _geom_angle_atom_site_label_2
    _geom_angle_atom_site_label_3
    _geom_angle_site_symmetry_1
    _geom_angle_site_symmetry_3
    _geom_angle
    _geom_angle_publ_flag
    O La O 8_444 14_556 128.57(4) ?
    O La O 8_444 3_455 75.70(7) ?
    O La O 14_556 3_455 128.57(4) ?
    O La O 8_444 9_556 128.57(4) ?
    O La O 14_556 9_556 75.70(7) ?
    O La O 3_455 9_556 128.57(4) ?
    O La O 8_444 5_455 148.98(6) ?
    O La O 14_556 5_455 68.24(3) ?
    O La O 3_455 5_455 74.21(2) ?
    O La O 9_556 5_455 77.64(5) ?
    O La O 8_444 2 74.21(2) ?
    O La O 14_556 2 77.64(5) ?
    O La O 3_455 2 148.98(6) ?
    O La O 9_556 2 68.24(3) ?
    O La O 5_455 2 136.53(7) ?
    O La O 8_444 16_556 77.64(5) ?
    O La O 14_556 16_556 148.98(6) ?
    O La O 3_455 16_556 68.24(3) ?
    O La O 9_556 16_556 74.20(2) ?
    O La O 5_455 16_556 97.88(2) ?
    O La O 2 16_556 97.88(2) ?
    O La O 8_444 11_666 68.24(3) ?
    O La O 14_556 11_666 74.20(2) ?
    O La O 3_455 11_666 77.64(5) ?
    O La O 9_556 11_666 148.98(6) ?
    O La O 5_455 11_666 97.88(2) ?
    O La O 2 11_666 97.88(2) ?
    O La O 16_556 11_666 136.53(7) ?
    O La La 8_444 9_566 66.64(3) ?
    O La La 14_556 9_566 103.00(3) ?
    O La La 3_455 9_566 38.85(3) ?
    O La La 9_556 9_566 161.84(3) ?
    O La La 5_455 9_566 85.04(3) ?
    O La La 2 9_566 129.62(3) ?
    O La La 16_556 9_566 103.20(4) ?
    O La La 11_666 9_566 38.79(3) ?
    O La La 8_444 13_556 103.00(3) ?
    O La La 14_556 13_556 38.85(3) ?
    O La La 3_455 13_556 161.84(3) ?
    O La La 9_556 13_556 66.64(3) ?
    O La La 5_455 13_556 103.20(4) ?
    O La La 2 13_556 38.79(3) ?
    O La La 16_556 13_556 129.62(3) ?
    O La La 11_666 13_556 85.04(3) ?
    La La La 9_566 13_556 123.628(3) ?
    O La La 8_444 13_456 161.84(3) ?
    O La La 14_556 13_456 66.64(3) ?
    O La La 3_455 13_456 103.00(3) ?
    O La La 9_556 13_456 38.85(3) ?
    O La La 5_455 13_456 38.79(3) ?
    O La La 2 13_456 103.20(4) ?
    O La La 16_556 13_456 85.04(3) ?
    O La La 11_666 13_456 129.62(3) ?
    La La La 9_566 13_456 123.628(3) ?
    La La La 13_556 13_456 83.823(4) ?
    O La La 8_444 9_556 38.85(3) ?
    O La La 14_556 9_556 161.84(3) ?
    O La La 3_455 9_556 66.64(3) ?
    O La La 9_556 9_556 103.00(3) ?
    O La La 5_455 9_556 129.62(3) ?
    O La La 2 9_556 85.04(3) ?
    O La La 16_556 9_556 38.79(3) ?
    O La La 11_666 9_556 103.20(4) ?
    La La La 9_566 9_556 83.823(4) ?
    La La La 13_556 9_556 123.628(3) ?
    La La La 13_456 9_556 123.628(3) ?
    O Mo O 15 6_454 107.08(5) ?
    O Mo O 15 12_666 114.36(10) ?
    O Mo O 6_454 12_666 107.08(5) ?
    O Mo O 15 . 107.08(5) ?
    O Mo O 6_454 . 114.36(10) ?
    O Mo O 12_666 . 107.08(5) ?
    Mo O La . 9_556 134.75(7) ?
    Mo O La . 5_544 120.66(7) ?
    La O La 9_556 5_544 102.36(5) ?
data_global
_journal_date_recd_electronic     2012-12-17
_journal_date_accepted     2013-01-08
_journal_name_full     'Acta Crystallographica, Section E'
_journal_year     2013
_journal_volume     69
_journal_issue      2
_journal_page_first     i7
_journal_page_last     i7
_journal_paper_category     QI
_journal_paper_doi     10.1107/S1600536813000731
_journal_coeditor_code     WM2715
