# Supplementary material for: The defect scheelite-type lanthanum(III) ortho-oxidomolybdate(VI) La0.667[MoO4]
Source: Acta Crystallogr Sect E Struct Rep Online. 2013 Jan 16;69(Pt 2):i7. doi: 10.1107/S1600536813000731 (PMC3569171; doi:10.1107/S1600536813000731)
Supplement: Supplementary file 2 [file e-69-000i7-Isup2.hkl]

# 
# h,k,l, Fc-squared, Fo-squared, sigma(Fo-squared) and status flag 
# 
data_I
_shelx_title ' LA0.667[MOO4] (CCDTAS34 IN I41/A)' 
_shelx_refln_list_code          4 
_shelx_F_calc_maximum      256.50 
_exptl_crystal_F_000       467.00 
_reflns_d_resolution_high  0.7018 
 
loop_ 
 _symmetry_equiv_pos_as_xyz 
 'x, y, z' 
 '-x+1/2, -y, z+1/2' 
 '-y+3/4, x+1/4, z+1/4' 
 'y+3/4, -x+3/4, z+3/4' 
 'x+1/2, y+1/2, z+1/2' 
 '-x+1, -y+1/2, z+1' 
 '-y+5/4, x+3/4, z+3/4' 
 'y+5/4, -x+5/4, z+5/4' 
 '-x, -y, -z' 
 'x-1/2, y, -z-1/2' 
 'y-3/4, -x-1/4, -z-1/4' 
 '-y-3/4, x-3/4, -z-3/4' 
 '-x+1/2, -y+1/2, -z+1/2' 
 'x, y+1/2, -z' 
 'y-1/4, -x+1/4, -z+1/4' 
 '-y-1/4, x-1/4, -z-1/4' 
 
_cell_length_a     5.3599 
_cell_length_b     5.3599 
_cell_length_c    11.9425 
_cell_angle_alpha  90.000 
_cell_angle_beta   90.000 
_cell_angle_gamma  90.000 
 
_shelx_F_squared_multiplier     1.000 
 
loop_ 
 _refln_index_h 
 _refln_index_k 
 _refln_index_l 
 _refln_F_squared_calc 
 _refln_F_squared_meas 
 _refln_F_squared_sigma 
 _refln_observed_status 
   0   2   0    36503.93    35699.63    650.89 o 
   2   2   0    45595.96    45322.19    574.02 o 
  -2   4   0    25367.90    24869.92    412.78 o 
   0   4   0    24552.31    24027.46    481.82 o 
   2   4   0    23927.81    23716.28    525.18 o 
   4   4   0     8307.65     8506.28    234.77 o 
  -4   6   0     7006.97     6398.98    235.96 o 
  -2   6   0     7575.16     7520.79    184.81 o 
   0   6   0     9710.58    10011.25    210.95 o 
   2   6   0     8728.17     9155.34    209.77 o 
   4   6   0     6260.88     6950.86    283.76 o 
   0   1   1      447.23      454.72      6.97 o 
  -1   2   1     1086.20     1082.33     17.98 o 
   1   2   1     1673.83     1708.76     30.20 o 
  -2   3   1      889.29      856.16     25.24 o 
   0   3   1      100.91      109.83      9.12 o 
   2   3   1      144.25      158.68     11.17 o 
  -3   4   1       20.62       47.68     14.06 o 
  -1   4   1        6.63       10.85     12.29 o 
   1   4   1       77.68       74.19      9.54 o 
   3   4   1       14.73       25.46     12.32 o 
  -4   5   1        3.08       13.15     28.76 o 
  -2   5   1       65.32       56.39     16.33 o 
   0   5   1       13.74       28.26     10.75 o 
   2   5   1      118.42      104.39     14.17 o 
   4   5   1       15.58       23.69     22.73 o 
  -3   6   1       59.45       70.36     24.05 o 
  -1   6   1       67.11       58.31     12.70 o 
   1   6   1       87.95       97.04     16.54 o 
   3   6   1       24.87       47.97     28.90 o 
  -2   7   1       20.62       57.08     39.07 o 
   0   7   1        3.88        7.19     26.75 o 
   2   7   1       13.17       23.31     33.40 o 
   1   1   2    65793.97    65988.13   1083.83 o 
   0   2   2      763.44      776.98     14.94 o 
   2   2   2       51.52       54.98      4.05 o 
  -1   3   2    40639.05    40133.10    364.35 o 
   1   3   2    27441.58    27236.51    266.70 o 
   3   3   2    22582.21    22771.08    257.11 o 
  -2   4   2       92.94      116.29     12.71 o 
   0   4   2      886.91      884.48     18.58 o 
   2   4   2      366.21      351.78     15.55 o 
   4   4   2        9.09       11.10      1.88 o 
  -3   5   2    10868.86    10864.83    178.13 o 
  -1   5   2    12656.94    12635.09    154.65 o 
   1   5   2    17864.21    17601.07    329.34 o 
   3   5   2     9996.19    10207.99    165.19 o 
   5   5   2     5845.04     5703.05    187.24 o 
  -4   6   2        3.51       50.66     35.24 o 
  -2   6   2        4.77        6.38      2.23 o 
   0   6   2       85.32       87.61     17.65 o 
   2   6   2       28.89       31.61      4.19 o 
   4   6   2        2.28        8.91     33.11 o 
  -1   7   2     5878.18     5796.82    155.62 o 
   1   7   2     5655.94     5502.26    182.57 o 
   0   1   3      632.30      651.15     14.39 o 
  -1   2   3     1444.14     1392.31     30.02 o 
   1   2   3      129.77      128.33      8.09 o 
  -2   3   3        5.89        7.71      9.19 o 
   0   3   3      126.96      134.11      9.40 o 
   2   3   3      650.83      622.04     16.53 o 
  -3   4   3      110.16       87.16     14.25 o 
  -1   4   3      226.75      240.62     12.48 o 
   1   4   3       16.40       34.23     12.08 o 
   3   4   3       42.78       46.32     11.53 o 
  -4   5   3        2.81        5.41     23.17 o 
  -2   5   3       92.27       93.81     12.98 o 
   0   5   3       45.33       42.15     11.21 o 
   2   5   3        3.55        8.06     13.49 o 
   4   5   3        2.60       22.52     18.85 o 
  -3   6   3        3.87        1.57      3.39 o 
  -1   6   3        4.13       31.40     17.04 o 
   1   6   3       47.69       32.26     17.26 o 
   3   6   3       95.79      104.91     46.23 o 
  -2   7   3       33.06       93.29     39.90 o 
   0   7   3       63.46       77.28     30.81 o 
   2   7   3        4.35        0.77     44.14 o 
   0   0   4    44769.70    45017.37    608.98 o 
   1   1   4     2736.36     2724.06     43.82 o 
   0   2   4    51143.92    51595.48    595.09 o 
   2   2   4    32165.63    32499.76    385.75 o 
  -1   3   4        7.89        7.33      2.45 o 
   1   3   4       16.34       15.91      2.11 o 
   3   3   4      201.90      204.74     13.81 o 
  -2   4   4    15969.26    15835.24    170.49 o 
   0   4   4    21664.15    21348.46    268.77 o 
   2   4   4    16849.55    16612.80    213.71 o 
   4   4   4    11859.09    12327.23    212.44 o 
  -3   5   4      155.65      174.84     13.67 o 
  -1   5   4       20.80       21.66      3.24 o 
   1   5   4        4.24        5.47      2.31 o 
   3   5   4       80.76       92.07     15.28 o 
   5   5   4       67.40      178.07     43.81 o 
  -4   6   4     4417.65     4249.01    188.47 o 
  -2   6   4     8357.81     8485.88    183.41 o 
   0   6   4     9028.77     9190.23    136.29 o 
   2   6   4     7559.33     7122.07    437.55 o 
   4   6   4     4808.87     4799.59    177.09 o 
  -1   7   4        9.06       40.28     33.89 o 
   1   7   4       28.93       18.52     33.87 o 
   0   1   5      558.05      534.04     14.85 o 
  -1   2   5      254.79      242.85     10.47 o 
   1   2   5      343.71      338.10     11.06 o 
  -2   3   5      325.76      296.00     16.42 o 
   0   3   5      410.49      396.90     16.94 o 
   2   3   5      163.65      180.38      9.53 o 
  -3   4   5       29.26       41.00     15.05 o 
  -1   4   5      100.15      112.42     11.75 o 
   1   4   5       53.03       70.22     12.78 o 
   3   4   5       63.41       61.71     12.05 o 
  -4   5   5        6.82       13.93     42.54 o 
  -2   5   5        5.92        7.74     13.89 o 
   0   5   5        8.15        3.54     14.99 o 
   2   5   5       35.70       31.33     16.71 o 
   4   5   5       38.27       64.66     40.37 o 
  -3   6   5       11.26       34.87     31.47 o 
  -1   6   5       42.44       49.85     21.14 o 
   1   6   5        3.83       12.86     19.96 o 
   3   6   5        9.87      -25.53     51.97 o 
  -2   7   5       28.13       10.26     47.68 o 
   0   7   5       19.05      -13.16     36.18 o 
   2   7   5       37.96       39.11     65.47 o 
   1   1   6    37436.40    38369.72    381.93 o 
   0   2   6       11.00       14.39      7.15 o 
   2   2   6        4.80        6.18      1.84 o 
  -1   3   6    18534.81    18184.11    212.41 o 
   1   3   6    31918.64    32067.06    325.38 o 
   3   3   6    14883.04    15092.05    208.39 o 
  -2   4   6        9.79        5.11     13.19 o 
   0   4   6       15.10       22.42     11.74 o 
   2   4   6        0.16        9.44     14.62 o 
   4   4   6        0.18       28.27     17.48 o 
  -3   5   6     8159.68     8283.22    157.24 o 
  -1   5   6    14374.49    13988.08    238.67 o 
   1   5   6     8234.25     8048.70    168.07 o 
   3   5   6     9364.54     9110.42    215.10 o 
   5   5   6     4621.64     4604.82    174.44 o 
  -2   6   6        0.43       42.63     36.67 o 
   0   6   6        1.36        4.63     24.52 o 
   2   6   6        0.11       39.62     36.79 o 
  -1   7   6     4543.44     4537.62    141.07 o 
   1   7   6     4874.54     4805.49    172.09 o 
   0   1   7      275.20      300.72     12.59 o 
  -1   2   7       14.96       13.14      1.92 o 
   1   2   7      191.44      186.83      9.38 o 
  -2   3   7      351.17      345.43     16.28 o 
   0   3   7       91.72      109.63     11.62 o 
   2   3   7       50.16       41.48     10.33 o 
  -3   4   7       13.42       15.86      2.04 o 
  -1   4   7      102.74       81.76     14.63 o 
   1   4   7       47.22       63.60     12.28 o 
   3   4   7       43.10       38.83     13.15 o 
  -4   5   7        4.06      -18.71     38.03 o 
  -2   5   7        3.53       24.17     18.29 o 
   0   5   7        7.19       35.34     25.67 o 
   2   5   7       69.35       65.94     20.41 o 
   4   5   7       13.40       15.00     38.69 o 
  -3   6   7       23.42        5.67     36.90 o 
  -1   6   7       43.93       74.29     41.68 o 
   1   6   7        8.94       35.74     57.57 o 
   3   6   7        5.28       61.22     60.45 o 
   0   0   8    22016.32    22725.23    397.44 o 
   1   1   8      462.35      492.74     15.85 o 
   0   2   8    28175.48    28341.53    277.14 o 
   2   2   8    19290.58    19100.69    196.65 o 
  -1   3   8        1.31        9.05     13.58 o 
   1   3   8        7.64       15.32     10.70 o 
   3   3   8       46.85       53.76     11.43 o 
  -2   4   8    10655.61    10913.87    141.50 o 
   0   4   8    13904.25    13542.51    192.45 o 
   2   4   8    10609.85    10746.30    171.08 o 
   4   4   8     8673.33     8706.98    184.34 o 
  -3   5   8       68.35      102.50     29.63 o 
  -1   5   8       15.38       18.56     24.50 o 
   1   5   8        0.35        4.83     32.88 o 
   3   5   8       15.15       48.72     31.59 o 
  -2   6   8     5579.42     5406.08    150.09 o 
   0   6   8     6584.02     6659.85    333.10 o 
   2   6   8     5548.11     5701.24    261.97 o 
   0   1   9        6.47       22.94     11.43 o 
  -1   2   9      480.69      484.13     15.85 o 
   1   2   9       15.76       15.64      2.17 o 
  -2   3   9       52.13       39.86     13.23 o 
   0   3   9       95.39       91.53     12.92 o 
   2   3   9       55.47       67.75      9.76 o 
  -3   4   9       43.81       49.89     19.98 o 
  -1   4   9       12.44       28.34     15.71 o 
   1   4   9       28.74       18.30     19.61 o 
   3   4   9       30.47       28.92     13.32 o 
  -4   5   9        4.06       38.90     44.19 o 
  -2   5   9        8.64       43.74     31.01 o 
   0   5   9       23.83       28.75     36.72 o 
   2   5   9       23.48       44.62     30.05 o 
   4   5   9        8.16       58.09     44.00 o 
  -1   6   9        2.89       49.17     46.24 o 
   1   6   9       33.33        8.88     62.04 o 
   1   1  10    19230.00    19247.04    224.70 o 
   0   2  10       78.15       82.79     13.81 o 
   2   2  10        2.52       -3.54     14.80 o 
  -1   3  10    13416.97    13053.02    175.04 o 
   1   3  10    12157.92    11983.95    172.12 o 
   3   3  10    10120.23    10513.08    158.42 o 
  -2   4  10       29.36       51.55     19.69 o 
   0   4  10      180.42      170.44     21.31 o 
   2   4  10       69.74       45.08     21.40 o 
   4   4  10        1.40       11.27     40.92 o 
  -3   5  10     5195.04     5105.14    182.03 o 
  -1   5  10     6782.55     7034.90    140.83 o 
   1   5  10     7650.22     7285.95    450.24 o 
   3   5  10     4943.08     5329.17    195.11 o 
   0   6  10       28.82       89.81     46.16 o 
   0   1  11       53.37       70.98     13.27 o 
  -1   2  11        6.09       16.25     12.48 o 
   1   2  11      217.51      207.76     18.32 o 
  -2   3  11        8.73       22.39     16.12 o 
   0   3  11       67.63       63.08     14.72 o 
   2   3  11      140.14      138.57     15.69 o 
  -3   4  11        4.08       19.10     30.50 o 
  -1   4  11       41.06       43.84     24.49 o 
   1   4  11       26.27       47.42     21.88 o 
   3   4  11       27.72       61.45     41.80 o 
  -2   5  11       78.20       74.42     40.27 o 
   0   5  11        7.11       48.67     43.54 o 
   2   5  11        3.07      -11.19     32.77 o 
   0   0  12    18163.42    19243.65    828.66 o 
   1   1  12        8.27       22.83     11.80 o 
   0   2  12    10196.87    10220.94    198.81 o 
   2   2  12    10524.47    10589.67    222.68 o 
  -1   3  12        0.17        3.71     15.93 o 
   1   3  12        0.07       -5.61     19.02 o 
   3   3  12        3.86       -2.40     26.30 o 
  -2   4  12     7172.01     7034.00    186.60 o 
   0   4  12     7352.71     7521.72    217.55 o 
   2   4  12     6837.10     6498.86    213.77 o 
  -1   5  12        0.73       12.59     41.60 o 
   1   5  12        0.33       15.99     37.65 o 
   0   1  13       38.31       37.39     15.78 o 
  -1   2  13       28.35       44.07     14.86 o 
   1   2  13      235.81      234.78     19.27 o 
  -2   3  13        4.43       42.80     28.27 o 
   0   3  13      118.36      106.93     22.87 o 
   2   3  13       60.77       55.39     31.60 o 
  -1   4  13       43.62      109.83     40.47 o 
   1   4  13       11.86       37.00     37.95 o 
   1   1  14     8633.93     8574.14    234.37 o 
   0   2  14        5.89       16.03     19.31 o 
   2   2  14        3.46        7.25     25.30 o 
  -1   3  14     7092.87     6668.63    192.91 o 
   1   3  14     5778.51     6122.27    202.12 o 
   3   3  14     4773.98     4792.87    186.49 o 
   0   4  14       18.88       20.01     46.29 o 
   0   1  15       56.71       67.05     27.33 o 
  -1   2  15      154.91      114.56     30.76 o 
   1   2  15       81.75       19.00     37.00 o 
  -2   3  15       40.06       69.07     48.31 o 
   0   3  15       87.51      111.49     41.55 o 
   2   3  15       17.44       19.57     38.69 o 
   0   0  16     5888.38     6082.50    418.61 o 
   1   1  16       23.70      -14.62     57.90 o 
   0   2  16     5361.51     5064.55    261.57 o 
                                                 
